# Supplementary material for: Domain architecture conservation in orthologs
Source: BMC Bioinformatics. 2011 Aug 5;12:326. doi: 10.1186/1471-2105-12-326 (PMC3215765; doi:10.1186/1471-2105-12-326)
Supplement: Additional file 1 — Supplementary tables. This file contains the following tables: Table S1: This table shows the full selection of species, as well as how many clusters and proteins were included in each species comparison analysis. Table S2: This table shows the fraction of ortholog pairs from clusters with and without duplications, respectively, that have identical domain architectures. Table S3: Bin borders, averages, number of clusters falling into each bin, and permutation test P values underlying Figure 5A-C. Note that these P-values should be measured against a Bonferroni-corrected threshold, so for p < 0.05 and N = 10 samples, significance requires that the value in the cell is smaller than 0.005. Table S4: Spread of distinct architectures across clusters. Table S5: A. Distribution of protein pairs across domain architecture similarity classes in the various species comparisons. B. Distribution of protein pairs where architectures differed across domain architecture change event classes in the various species comparisons. Table S6: This table shows the distribution of domain architecture change events across the N-terminal, middle, and C-terminal domain position categories. [file 1471-2105-12-326-S1.XLS]

## Sheet: Table_S1
	Number of genes in species	Number of clusters with Homo sapiens	Number of genes in clusters	Fraction of genes in clusters	Average size of clusters
Pan troglodytes	20982	19585	19755	0.941521	1.00868
Macaca mulatta	22045	16836	17251	0.782536	1.02465
Mus musculus	23132	15561	16550	0.715459	1.06356
Rattus norvegicus	23299	15194	16785	0.720417	1.10471
Canis familiaris	19314	15489	15958	0.82624	1.03028
Bos taurus	22280	15478	16421	0.737029	1.06093
Monodelphis domestica	19597	14372	15419	0.786804	1.07285
Gallus gallus	16715	11365	11923	0.713311	1.0491
Xenopus tropicalis	18473	10561	11575	0.62659	1.09601
Danio rerio	12303	7776	8823	0.717142	1.13465
Gasterosteus aculeatus	20879	11405	12679	0.607261	1.11171
Fugu rubripes	22008	10645	11742	0.533533	1.10305
Tetraodon nigroviridis	28005	9874	10569	0.377397	1.07039
Ciona intestinalis	14278	5078	5882	0.411962	1.15833
Apis mellifera	13448	3951	4199	0.31224	1.06277
Anopheles gambiae	13277	5080	5662	0.426452	1.11457
Aedes aegypti	15419	5398	6811	0.441728	1.26176
Drosophila melanogaster	9341	5551	6335	0.678193	1.14124
Drosophila pseudoobscura	9871	4730	5079	0.514538	1.07378
Caenorhabditis elegans	20084	4652	5845	0.291028	1.25645
Caenorhabditis briggsae	19334	4528	5705	0.295076	1.25994
Caenorhabditis remanei	25595	4438	6042	0.236062	1.36142
Cryptococcus neoformans	6487	2525	2828	0.435949	1.12
Schizosaccharomyces pombe	5003	2406	2671	0.53388	1.11014
Candida glabrata	5192	2114	2360	0.454545	1.11637
Yarrowia lipolytica	6544	2490	2794	0.426956	1.12209
Kluyveromyces lactis	5336	2203	2337	0.437969	1.06083
Debaryomyces hansenii	6318	2286	2524	0.399494	1.10411
Saccharomyces cerevisiae	5792	2200	2579	0.445269	1.17227
Dictyostelium discoideum	13523	3268	4047	0.299268	1.23837
Entamoeba histolytica	9772	1514	2899	0.296664	1.9148
Arabidopsis thaliana	20273	3328	8012	0.395205	2.40745
Oryza sativa	77843	3368	14746	0.189433	4.37827
Mycobacterium leprae	1191	362	392	0.329135	1.08287
Mycobacterium tuberculosis	2930	513	667	0.227645	1.30019
Escherichia coliK12	4243	559	674	0.15885	1.20572
Sulfolobus acidocaldarius	1479	425	501	0.338742	1.17882
Aeropyrum pernix	1161	359	402	0.346253	1.11978
Pyrobaculum aerophilum	1513	384	425	0.280899	1.10677
Methanococcus acetivorans	2939	465	684	0.232732	1.47097

## Sheet: Table_S2
Supplementary Table S2 – Average fraction of identical architecture pairs in clusters
	1-1 orthologs	Duplicated orthologs
Pan troglodytes	0.99358	0.98492
Macaca mulatta	0.98748	0.98543
Mus musculus	0.98841	0.98518
Rattus norvegicus	0.98499	0.98459
Canis familiaris	0.98416	0.98295
Bos taurus	0.98464	0.97907
Monodelphis domestica	0.9834	0.98358
Gallus gallus	0.97784	0.97016
Xenopus tropicalis	0.97227	0.95712
Danio rerio	0.97877	0.96743
Gasterosteus aculeatus	0.97559	0.96704
Fugu rubripes	0.96817	0.95738
Tetraodon nigroviridis	0.95346	0.94537
Ciona intestinalis	0.96055	0.93588
Apis mellifera	0.95468	0.93193
Anopheles gambiae	0.96282	0.94169
Aedes aegypti	0.95782	0.94072
Drosophila melanogaster	0.96018	0.94394
Drosophila pseudoobscura	0.9583	0.94226
Caenorhabditis elegans	0.95131	0.9275
Caenorhabditis briggsae	0.94685	0.92057
Caenorhabditis remanei	0.94755	0.90882
Cryptococcus neoformans	0.94899	0.91793
Schizosaccharomyces pombe	0.9597	0.92363
Candida glabrata	0.95363	0.91795
Yarrowia lipolytica	0.95826	0.91801
Kluyveromyces lactis	0.95443	0.91485
Debaryomyces hansenii	0.95517	0.92367
Saccharomyces cerevisiae	0.95065	0.92194
Dictyostelium discoideum	0.94934	0.88809
Entamoeba histolytica	0.92786	0.88614
Arabidopsis thaliana	0.94741	0.90663
Oryza sativa	0.95116	0.90428
Mycobacterium leprae	0.94806	0.9146
Mycobacterium tuberculosis	0.94732	0.91018
Escherichia coliK12	0.93784	0.91865
Sulfolobus acidocaldarius	0.94463	0.92122
Aeropyrum pernix	0.9389	0.90837
Pyrobaculum aerophilum	0.92894	0.91702
Methanococcus acetivorans	0.92426	0.91472

## Sheet: Table_S3A
Bin	Bin centre	Mean O pair DA-score	SEM O pair DA-score	Mean oPx pair DA-score	SEM oPx pair DA-score	Permutation test P	Bin start	Bin end	Clusters contributing O pairs	Clusters contributing oPx pairs
1	0.0346698	0.99256	0.000208935	0.994338	0.000966162	0.063	0	0.0693396	47485	1337
2	0.0904873	0.987847	0.000511355	0.990917	0.00134768	0.028	0.0693396	0.111635	13484	1172
3	0.127027	0.984731	0.000709023	0.988933	0.0017926	0.011	0.111635	0.14242	8226	913
4	0.15518	0.984488	0.000842969	0.988401	0.00177833	0.02	0.14242	0.16794	6385	851
5	0.178562	0.983348	0.00100372	0.99293	0.00131841	0	0.16794	0.189184	4877	904
6	0.199455	0.982293	0.00102185	0.990412	0.00156025	0	0.189184	0.209727	4609	883
7	0.219643	0.98195	0.00114496	0.988252	0.00140226	0	0.209727	0.229559	4013	989
8	0.239027	0.984173	0.00104459	0.98582	0.00181217	0.174	0.229559	0.248495	3680	1009
9	0.257864	0.981118	0.00117918	0.986698	0.00158856	0.001	0.248495	0.267233	3444	1017
10	0.276511	0.980369	0.00132654	0.98634	0.00144162	0	0.267233	0.28579	3191	1234
11	0.295126	0.981432	0.00127994	0.986615	0.00144063	0.001	0.28579	0.304463	3221	1223
12	0.314214	0.976531	0.00148011	0.983843	0.00142268	0	0.304463	0.323966	3123	1417
13	0.333866	0.979248	0.00138302	0.984601	0.00133058	0	0.323966	0.343766	3009	1655
14	0.353937	0.979963	0.00132702	0.978332	0.00174076	0.171	0.343766	0.364108	3036	1781
15	0.374271	0.975955	0.00152422	0.97957	0.00170899	0.019	0.364108	0.384433	2939	1914
16	0.394505	0.97519	0.00163312	0.97712	0.00205298	0.152	0.384433	0.404577	2779	1844
17	0.415076	0.973746	0.00163452	0.978528	0.00149776	0	0.404577	0.425576	2809	2098
18	0.436577	0.975746	0.00152348	0.975621	0.00139916	0.476	0.425576	0.447578	2865	2402
19	0.459132	0.974888	0.00158977	0.973013	0.00150213	0.114	0.447578	0.470686	2852	2496
20	0.482042	0.973177	0.00160553	0.971338	0.00142953	0.1	0.470686	0.493397	2742	2710
21	0.505304	0.970952	0.00166166	0.970238	0.00143546	0.311	0.493397	0.517211	2813	2826
22	0.529616	0.973283	0.00171988	0.971416	0.00133342	0.107	0.517211	0.542021	2855	3060
23	0.554768	0.967123	0.00183461	0.969939	0.00148169	0.047	0.542021	0.567514	2690	2988
24	0.580581	0.966474	0.00192162	0.961375	0.00152199	0	0.567514	0.593647	2840	3272
25	0.607077	0.96782	0.00179448	0.95951	0.00163079	0	0.593647	0.620506	2782	3227
26	0.634844	0.970467	0.00169893	0.956761	0.00156492	0	0.620506	0.649182	2873	3471
27	0.663342	0.968574	0.00175158	0.953983	0.00161189	0	0.649182	0.677502	2783	3674
28	0.692056	0.962973	0.00190529	0.948658	0.00176248	0	0.677502	0.70661	2755	3690
29	0.722128	0.964918	0.00180628	0.948892	0.00177975	0	0.70661	0.737646	2897	3689
30	0.75315	0.960599	0.00197042	0.946395	0.0018195	0	0.737646	0.768654	2974	3664
31	0.784896	0.961681	0.00190459	0.942984	0.00181698	0	0.768654	0.801138	2868	3813
32	0.817861	0.957294	0.00198894	0.942758	0.00182392	0	0.801138	0.834584	2903	3844
33	0.851714	0.962117	0.00192957	0.934594	0.00194864	0	0.834584	0.868845	2817	3953
34	0.886509	0.958421	0.00201632	0.930929	0.00195595	0	0.868845	0.904174	2824	3983
35	0.921973	0.952895	0.00222694	0.939389	0.00190012	0	0.904174	0.939771	2794	3864
36	0.957932	0.95359	0.00216504	0.930046	0.00196979	0	0.939771	0.976093	2844	4011
37	0.994196	0.947146	0.00233495	0.929482	0.0019988	0	0.976093	1.0123	2730	4095
38	1.03034	0.942304	0.00243815	0.918609	0.00223153	0	1.0123	1.04837	2604	3845
39	1.06717	0.944644	0.0025169	0.912364	0.00224372	0	1.04837	1.08597	2549	4091
40	1.10575	0.938277	0.00263846	0.912462	0.00227859	0	1.08597	1.12554	2672	4194
41	1.14582	0.936375	0.00270244	0.897047	0.00252618	0	1.12554	1.16611	2591	4235
42	1.18674	0.929556	0.00285394	0.885405	0.00259312	0	1.16611	1.20738	2504	4315
43	1.22883	0.924871	0.00312188	0.887692	0.00241673	0	1.20738	1.25028	2301	4611
44	1.27316	0.919884	0.00334707	0.87358	0.00250601	0	1.25028	1.29604	2310	5136
45	1.32057	0.90565	0.00356645	0.85468	0.0025956	0	1.29604	1.34509	2268	5728
46	1.37228	0.894339	0.00383076	0.842338	0.00254332	0	1.34509	1.39947	2291	6110
47	1.4304	0.873131	0.00428731	0.819008	0.00260083	0	1.39947	1.46134	2081	6875
48	1.49772	0.864924	0.00478287	0.799385	0.00266479	0	1.46134	1.53411	2000	7202
49	1.58671	0.837302	0.00482023	0.751001	0.0027079	0	1.53411	1.63932	2154	8279
50	1.81966	0.732694	0.00600248	0.6765	0.00298478	0	1.63932	2	2074	8281

## Sheet: Table_S3B
Bin	Bin centre	Mean iP DA-score	SEM iP pair DA-score	Mean oPs pair DA-score	SEM oPs pair DA-score	Permutation test P	Bin start	Bin end	Clusters contributing iP pairs	Clusters contributing oPs pairs
1	0.0307284	0.991698	0.000608735	0.992862	0.00107913	0.145	0	0.0614567	6953	1468
2	0.0820482	0.987569	0.0013489	0.988384	0.00157223	0.302	0.0614567	0.10264	2158	1186
3	0.118144	0.984394	0.00163026	0.987115	0.00179257	0.049	0.10264	0.133647	1329	1034
4	0.146507	0.981029	0.00195737	0.984891	0.00212116	0.032	0.133647	0.159366	1132	902
5	0.171637	0.99041	0.00157592	0.991701	0.00121331	0.178	0.159366	0.183909	932	1099
6	0.194882	0.991721	0.00187173	0.99118	0.00146665	0.37	0.183909	0.205856	768	1002
7	0.217525	0.983544	0.00203573	0.985633	0.00153165	0.128	0.205856	0.229194	844	1248
8	0.240206	0.981468	0.00242641	0.982748	0.00177448	0.255	0.229194	0.251219	793	1255
9	0.261859	0.983035	0.00192919	0.975926	0.00197622	0	0.251219	0.272499	1031	1331
10	0.283474	0.992108	0.00140265	0.984239	0.00142603	0	0.272499	0.294449	752	1548
11	0.304986	0.980875	0.00217661	0.983024	0.00151974	0.141	0.294449	0.315524	735	1513
12	0.326758	0.975447	0.00265964	0.981825	0.00139957	0.002	0.315524	0.337992	829	1791
13	0.348958	0.969798	0.00317806	0.980648	0.0014969	0	0.337992	0.359924	898	1959
14	0.371183	0.978618	0.00227939	0.978191	0.00149339	0.403	0.359924	0.382443	910	2223
15	0.394141	0.968204	0.0047821	0.976616	0.00196111	0.01	0.382443	0.40584	898	2269
16	0.418263	0.980931	0.00223583	0.97712	0.00132781	0.022	0.40584	0.430686	936	2534
17	0.442263	0.970368	0.00296077	0.970893	0.00146981	0.405	0.430686	0.45384	806	2618
18	0.465716	0.974581	0.00241316	0.972624	0.00147575	0.177	0.45384	0.477592	948	2732
19	0.489395	0.983028	0.00189973	0.968494	0.00151003	0	0.477592	0.501198	1049	2898
20	0.512244	0.980033	0.00201879	0.968551	0.0015347	0	0.501198	0.523289	889	2701
21	0.536015	0.981794	0.00181043	0.970546	0.00137603	0	0.523289	0.548741	986	3160
22	0.561416	0.975813	0.00217357	0.970173	0.0013277	0.009	0.548741	0.574091	960	3187
23	0.586412	0.966525	0.00305434	0.962008	0.00158763	0.041	0.574091	0.598733	992	3112
24	0.610476	0.964233	0.00279423	0.9575	0.00178116	0.009	0.598733	0.622219	791	2875
25	0.633977	0.96604	0.00312915	0.955097	0.0017318	0	0.622219	0.645735	730	2973
26	0.658165	0.955871	0.00357135	0.953475	0.0016634	0.2	0.645735	0.670595	799	3248
27	0.683063	0.967923	0.00297826	0.953389	0.00168852	0	0.670595	0.695531	849	3334
28	0.708313	0.948954	0.00494315	0.944641	0.00201993	0.148	0.695531	0.721096	781	3203
29	0.734304	0.956698	0.00348243	0.948877	0.00186178	0.015	0.721096	0.747512	737	3242
30	0.759369	0.953685	0.00386791	0.945003	0.00201761	0.015	0.747512	0.771226	657	2968
31	0.783213	0.956799	0.00360387	0.939429	0.00212557	0	0.771226	0.7952	589	2964
32	0.807927	0.938729	0.00518995	0.938442	0.00215863	0.479	0.7952	0.820655	529	2989
33	0.833336	0.947046	0.00459922	0.938669	0.00208903	0.037	0.820655	0.846017	536	3149
34	0.85927	0.938912	0.00491172	0.93408	0.00215516	0.181	0.846017	0.872524	473	3144
35	0.884414	0.948959	0.00469136	0.930261	0.00236278	0	0.872524	0.896303	497	2819
36	0.909785	0.924515	0.00568626	0.928772	0.00221272	0.242	0.896303	0.923266	441	3233
37	0.936106	0.93635	0.00621444	0.928239	0.00227178	0.079	0.923266	0.948946	389	2892
38	0.963275	0.93796	0.00599417	0.931044	0.00211464	0.119	0.948946	0.977604	360	3235
39	0.989942	0.927329	0.00769579	0.927738	0.00232541	0.464	0.977604	1.00228	267	2865
40	1.01657	0.909986	0.00827449	0.918419	0.00235042	0.13	1.00228	1.03086	304	3206
41	1.04545	0.9058	0.00841173	0.913753	0.00242125	0.132	1.03086	1.06003	301	3282
42	1.07485	0.899134	0.00984325	0.914632	0.00248277	0.057	1.06003	1.08967	225	3267
43	1.10554	0.928054	0.00752374	0.904824	0.00250029	0.004	1.08967	1.1214	251	3545
44	1.13883	0.879216	0.0111721	0.899065	0.00268726	0.041	1.1214	1.15626	214	3782
45	1.17626	0.86307	0.0105274	0.890178	0.00246693	0.003	1.15626	1.19625	231	4278
46	1.21656	0.872028	0.013823	0.882824	0.00241525	0.18	1.19625	1.23688	168	4542
47	1.26337	0.872782	0.0148035	0.871355	0.00227239	0.497	1.23688	1.28986	160	6100
48	1.30555	0.814101	0.0209329	0.858002	0.00330283	0.032	1.28986	1.32124	78	3583
49	1.35933	0.830731	0.0199586	0.841895	0.0022913	0.271	1.32124	1.39742	111	8403
50	1.69871	0.832922	0.0252506	0.751416	0.00150956	0	1.39742	2	91	28708

## Sheet: Table_S3C
Bin	Bin centre	Mean O pair DA-score	SEM O pair DA-score	Mean iP pair DA-score	SEM iP pair DA-score	Permutation test P	Bin start	Bin end	Clusters contributing O pairs	Clusters contributing iP pairs
1	0.000402611	0.997262	0.000398339	0.994793	0.000869726	0	0	0.000805222	5376	2167
2	0.00187769	0.994949	0.000735262	0.993676	0.00222865	0.245	0.000805222	0.00295015	2519	378
3	0.00462962	0.995318	0.000497548	0.988678	0.00254219	0	0.00295015	0.00630909	4685	563
4	0.00731871	0.994047	0.000786004	0.990948	0.0027533	0.07	0.00630909	0.00832832	2437	306
5	0.0116094	0.992049	0.000618213	0.981937	0.00320843	0	0.00832832	0.0148906	6258	498
6	0.0186814	0.992212	0.000636661	0.991836	0.00184758	0.397	0.0148906	0.0224723	5159	714
7	0.0274124	0.993034	0.000578852	0.993348	0.00209796	0.453	0.0224723	0.0323525	5390	680
8	0.0378739	0.990613	0.000706871	0.98515	0.00263118	0.008	0.0323525	0.0433952	5217	650
9	0.0490353	0.99096	0.00072156	0.991958	0.00188607	0.317	0.0433952	0.0546754	4848	591
10	0.0611938	0.988078	0.000826582	0.989145	0.00183976	0.309	0.0546754	0.0677122	4986	841
11	0.0741425	0.988356	0.000858455	0.987578	0.00281298	0.353	0.0677122	0.0805728	4498	584
12	0.0879127	0.987233	0.000917634	0.991392	0.00179212	0.014	0.0805728	0.0952525	4519	770
13	0.102965	0.987227	0.000871348	0.987015	0.00240879	0.429	0.0952525	0.110678	4772	699
14	0.118556	0.986884	0.000890156	0.98204	0.00226928	0.008	0.110678	0.126435	4381	694
15	0.134976	0.982836	0.00104769	0.990043	0.00186913	0	0.126435	0.143517	4395	721
16	0.153347	0.984151	0.000955005	0.975033	0.00265365	0	0.143517	0.163177	5003	805
17	0.17253	0.984251	0.00104766	0.991471	0.00161436	0	0.163177	0.181883	4345	782
18	0.191279	0.983601	0.00105033	0.993211	0.00144797	0	0.181883	0.200676	4273	595
19	0.210085	0.980888	0.00114828	0.985194	0.00248313	0.036	0.200676	0.219494	4028	723
20	0.228468	0.983577	0.00109533	0.983315	0.00238905	0.458	0.219494	0.237442	3540	662
21	0.248248	0.982427	0.00106364	0.982281	0.00211213	0.465	0.237442	0.259055	4036	888
22	0.269961	0.980438	0.0011621	0.985081	0.00195435	0.008	0.259055	0.280867	3908	921
23	0.291934	0.981221	0.00120413	0.989105	0.00180212	0	0.280867	0.303001	3777	754
24	0.313608	0.977142	0.00138387	0.9734	0.00242048	0.087	0.303001	0.324215	3435	785
25	0.335105	0.979457	0.00131616	0.969348	0.00373501	0	0.324215	0.345995	3292	782
26	0.357938	0.979233	0.00123154	0.976725	0.00222002	0.108	0.345995	0.369881	3557	1017
27	0.381821	0.975736	0.00143853	0.966902	0.00462464	0.002	0.369881	0.393761	3420	938
28	0.406789	0.973333	0.00151325	0.985302	0.00177019	0	0.393761	0.419817	3463	1015
29	0.43323	0.976095	0.00137372	0.970444	0.00272851	0.009	0.419817	0.446642	3524	976
30	0.459043	0.974885	0.00151834	0.972157	0.00269792	0.121	0.446642	0.471443	3085	878
31	0.484542	0.972289	0.00154563	0.983537	0.00172856	0	0.471443	0.49764	3156	1107
32	0.511618	0.971713	0.00154398	0.981806	0.00169799	0	0.49764	0.525596	3272	1192
33	0.540202	0.971048	0.00159974	0.980636	0.00183549	0	0.525596	0.554808	3233	1085
34	0.570188	0.96692	0.00173785	0.975497	0.00213441	0	0.554808	0.585568	3330	1388
35	0.599462	0.967373	0.00182359	0.957763	0.00307939	0.001	0.585568	0.613356	2858	878
36	0.630349	0.969518	0.00157087	0.965226	0.00244765	0.037	0.613356	0.647342	3468	1111
37	0.66407	0.968451	0.00163038	0.961354	0.00283673	0.003	0.647342	0.680798	3252	1167
38	0.698633	0.964613	0.0016906	0.955078	0.00390444	0	0.680798	0.716468	3399	1048
39	0.733207	0.960587	0.00184781	0.955592	0.00311871	0.054	0.716468	0.749946	3179	908
40	0.769324	0.961828	0.00174743	0.954873	0.00291369	0.015	0.749946	0.788701	3520	1063
41	0.808821	0.959438	0.0017702	0.939301	0.00389975	0	0.788701	0.828941	3531	879
42	0.849246	0.96131	0.00177538	0.948056	0.00372074	0	0.828941	0.86955	3348	758
43	0.891699	0.956658	0.00183926	0.936575	0.00379888	0	0.86955	0.913847	3578	867
44	0.937751	0.954089	0.00191806	0.934492	0.00468208	0	0.913847	0.961654	3687	639
45	0.988652	0.947335	0.00187248	0.925392	0.00512268	0	0.961654	1.01565	4133	654
46	1.04325	0.943011	0.00203263	0.914522	0.0060807	0	1.01565	1.07086	3915	530
47	1.08843	0.942028	0.00262454	0.907432	0.00832073	0	1.07086	1.10601	2367	288
48	1.1448	0.935889	0.00198233	0.882826	0.00713196	0	1.10601	1.1836	4965	482
49	1.2356	0.92352	0.00204776	0.869513	0.0093533	0	1.1836	1.2876	5614	373
50	1.6438	0.855092	0.00188772	0.833414	0.012398	0.042	1.2876	2	13279	293

## Sheet: Table_S4
Supplementary Table S4 – distribution of domain architectures across clusters
	Number of clusters	Clusters containing proteins with Pfam domains	Distinct architectures	Pfam architectures found only in a single cluster	Clusters with only one Pfam architecture	Percent architectures present only in one cluster	Percent clusters containing only one architecture
Pan troglodytes	19585	14746	4589	2589	14247	0.564175	0.96616
Macaca mulatta	16836	13650	4611	2710	12837	0.587725	0.94044
Mus musculus	15561	13136	4465	2609	12392	0.584323	0.943362
Rattus norvegicus	15194	12753	4524	2677	11868	0.591733	0.930605
Canis familiaris	15489	12997	4575	2696	12100	0.58929	0.930984
Bos taurus	15478	12907	4563	2702	12006	0.592154	0.930193
Monodelphis domestica	14372	12161	4516	2703	11206	0.598539	0.92147
Gallus gallus	11365	9677	4186	2655	8717	0.634257	0.900796
Xenopus tropicalis	10561	9084	4037	2633	8032	0.652217	0.884192
Danio rerio	7776	6816	3228	2213	6173	0.685564	0.905663
Gasterosteus aculeatus	11405	9886	4309	2738	8727	0.635414	0.882764
Fugu rubripes	10645	9247	4334	2883	7960	0.665205	0.86082
Tetraodon nigroviridis	9874	8579	4468	3066	7004	0.686213	0.816412
Ciona intestinalis	5078	4445	3016	2376	3592	0.787798	0.808099
Apis mellifera	3951	3553	2665	2114	2817	0.793246	0.792851
Anopheles gambiae	5080	4542	3140	2484	3723	0.791083	0.819683
Aedes aegypti	5398	4761	3257	2561	3855	0.786306	0.809704
Drosophila melanogaster	5551	4933	3365	2666	4026	0.792273	0.816136
Drosophila pseudoobscura	4730	4198	2947	2333	3448	0.791653	0.821343
Caenorhabditis elegans	4652	4248	3094	2460	3373	0.795087	0.794021
Caenorhabditis briggsae	4528	4146	3042	2379	3233	0.782051	0.779788
Caenorhabditis remanei	4438	4066	3102	2443	3094	0.787556	0.760944
Cryptococcus neoformans	2525	2413	1874	1525	1938	0.813767	0.80315
Schizosaccharomyces pombe	2406	2306	1758	1443	1912	0.820819	0.829141
Candida glabrata	2114	2041	1677	1348	1655	0.803816	0.810877
Yarrowia lipolytica	2490	2385	1836	1488	1940	0.810458	0.813417
Kluyveromyces lactis	2203	2127	1705	1391	1719	0.815836	0.808181
Debaryomyces hansenii	2286	2198	1709	1376	1791	0.805149	0.814832
Saccharomyces cerevisiae	2200	2124	1710	1380	1703	0.807018	0.801789
Dictyostelium discoideum	3268	3016	2340	1904	2375	0.813675	0.787467
Entamoeba histolytica	1514	1462	1331	1061	1040	0.797145	0.711354
Arabidopsis thaliana	3328	3110	2413	1900	2403	0.787402	0.772669
Oryza sativa	3368	3124	2737	2135	2266	0.780051	0.725352
Mycobacterium leprae	362	360	349	300	277	0.859599	0.769444
Mycobacterium tuberculosis	513	509	486	422	401	0.868313	0.787819
Escherichia coliK12	559	558	512	438	432	0.855469	0.774194
Sulfolobus acidocaldarius	425	422	414	352	322	0.850242	0.763033
Aeropyrum pernix	359	356	364	317	267	0.870879	0.75
Pyrobaculum aerophilum	384	383	411	355	283	0.863747	0.738903
Methanococcus acetivorans	465	461	488	421	328	0.862705	0.711497

## Sheet: Table_S5
Supplementary Table S5A – distribution of pairs across domain architecture similarity classes
	Ortholog pairs					Ortholog-closest cross-species outparalog pairs					O vs oPx		Inparalog pairs											Ortholog-closest same-species outparalog pairs
	Identical	SameContentNotAligned	DiffContent	NotShared	#total	Identical	SameContentNotAligned	DiffContent	NotShared	#total	Significance		Identical	SameContentNotAligned	DiffContent	NotShared	#total	#repetition difference	#domain shuffling	#insertion/deletion of new domains	#insertion/deletion of existing domains	#segment duplication/deletion	#total	Identical	SameContentNotAligned	DiffContent	NotShared	#total	#repetition difference	#domain shuffling	#insertion/deletion of new domains	#insertion/deletion of existing domains	#segment duplication/deletion	#total
Pan troglodytes	14831	300	212	0	15343	18799	2049	3726	102	24676	P < 0.0005		917	4	6	2	929	6	0	6	0	0	12	18777	2049	3743	108	24677	2627	27	3743	239	29	6665
Macaca mulatta	13651	420	420	1	14492	17349	1828	3607	80	22864	P < 0.0005		1560	13	31	0	1604	13	0	31	2	0	46	17439	1801	3569	97	22906	2390	31	3569	212	25	6227
Mus musculus	14753	471	633	12	15869	17998	1459	3339	104	22900	P < 0.0005		4677	104	401	4	5186	113	0	401	7	0	521	18025	1438	3355	103	22921	1910	24	3355	205	22	5516
Rattus norvegicus	18734	500	576	5	19815	17834	1499	3334	99	22766	P < 0.0005		108731	1050	655	4	110440	1058	0	655	6	1	1720	17432	1485	3392	94	22403	1954	25	3392	223	27	5621
Canis familiaris	13764	402	514	5	14685	17061	1420	3443	90	22014	P < 0.0005		2611	24	119	5	2759	24	0	119	2	0	145	17120	1406	3411	93	22030	1831	27	3411	228	27	5524
Bos taurus	14114	430	606	24	15174	17063	1505	3518	94	22180	P < 0.0005		3979	113	299	6	4397	143	0	299	0	3	445	17131	1493	3519	98	22241	2027	18	3519	228	24	5816
Monodelphis domestica	14062	695	587	13	15357	16302	1472	3261	89	21124	P < 0.0005		6916	1287	320	1	8524	1448	0	320	6	0	1774	16360	1441	3245	89	21135	1877	29	3245	212	15	5378
Gallus gallus	11567	1137	765	14	13483	11898	1065	2869	83	15915	P < 0.0005		20610	1184	204	1	21999	1192	0	204	25	0	1421	12070	1071	2799	81	16021	1434	16	2799	191	15	4455
Xenopus tropicalis	12022	541	1055	109	13727	11497	1007	2765	82	15351	P < 0.0005		15149	479	3575	100	19303	612	0	3575	3	1	4191	11862	1002	2641	83	15588	1326	13	2641	186	15	4181
Danio rerio	11586	470	885	3	12944	9447	624	1959	47	12077	P < 0.0005		44553	8930	6224	1	59708	14329	2	6224	12	2	20569	9594	733	1830	50	12207	966	9	1830	73	3	2881
Gasterosteus aculeatus	13896	760	950	32	15638	13447	1119	2882	63	17511	P < 0.0005		18890	288	562	2	19742	317	0	562	16	12	907	13648	1114	2867	80	17709	1434	26	2867	187	16	4530
Fugu rubripes	13146	1882	1537	97	16662	12109	1246	2832	93	16280	P < 0.0005		26793	621	1111	554	29079	640	0	1111	16	0	1767	12547	1148	2791	86	16572	1444	38	2791	172	13	4458
Tetraodon nigroviridis	10761	820	1293	16	12890	10491	1264	3115	85	14955	P < 0.0005		37319	10278	8684	7	56288	18029	0	8684	21	0	26734	10931	1338	2840	84	15193	1775	27	2840	197	17	4856
Ciona intestinalis	7023	459	1234	24	8740	5048	415	2363	59	7885	P < 0.0005		124876	384	1160	13	126433	716	10	1160	59	5	1950	5497	467	2494	64	8522	844	26	2494	136	4	3504
Apis mellifera	5153	678	1234	20	7085	3359	453	2058	27	5897	P < 0.0005		7965	15439	11994	5	35403	25553	8	11994	195	39	37789	3863	661	2018	45	6587	1054	20	2018	135	2	3229
Anopheles gambiae	7263	435	1302	18	9018	4510	439	2313	43	7305	P < 0.0005		6971	1962	1404	3	10340	2886	9	1404	64	1	4364	4865	496	2369	61	7791	912	37	2369	151	3	3472
Aedes aegypti	8981	597	1517	37	11132	4952	505	2582	45	8084	P < 0.0005		11742	2483	2184	30	16439	3572	3	2184	56	28	5843	5331	572	2591	69	8563	940	37	2591	165	3	3736
Drosophila melanogaster	8841	555	1261	21	10678	4961	523	2442	57	7983	P < 0.0005		8861	3881	3214	4	15960	6360	4	3214	66	3	9647	5420	624	2495	70	8609	1050	37	2495	164	2	3748
Drosophila pseudoobscura	6613	433	1365	26	8437	4305	433	2314	47	7099	P < 0.0005		125296	12601	6837	3	144737	18453	0	6837	38	3	25331	4793	701	2111	54	7659	1061	34	2111	118	2	3326
Caenorhabditis elegans	8333	563	2315	80	11291	4545	431	2598	34	7608	P < 0.0005		15453	20626	21672	61	57812	37974	1	21672	120	39	59806	5129	671	2511	54	8365	1136	33	2511	142	4	3826
Caenorhabditis briggsae	6905	620	2284	156	9965	4345	534	2520	37	7436	P < 0.0005		13305	12699	11082	33	37119	20786	4	11082	168	16	32056	4931	730	2467	56	8184	1195	34	2467	129	7	3832
Caenorhabditis remanei	7719	757	3131	189	11796	4451	544	2612	52	7659	P < 0.0005		14336	20415	23782	51	58584	39623	5	23782	132	50	63592	5015	778	2646	61	8500	1246	33	2646	131	48	4104
Cryptococcus neoformans	4025	332	1177	30	5564	2007	224	871	32	3134	P < 0.0005		12826	31173	31051	12	75062	58998	12	31051	27	0	90088	2561	404	1231	40	4236	653	5	1231	29	0	1918
Schizosaccharomyces pombe	3743	191	963	23	4920	1870	124	925	22	2941	P < 0.0005		5835	21644	14954	2	42435	35099	14	14954	240	0	50307	2204	312	1049	31	3596	466	5	1049	30	1	1551
Candida glabrata	3359	288	961	26	4634	1616	135	950	12	2713	P < 0.0005		5504	16288	19097	2	40891	32857	6	19097	35	0	51995	1964	435	1063	29	3491	640	4	1063	29	2	1738
Yarrowia lipolytica	4167	383	1024	36	5610	2107	176	818	19	3120	P < 0.0005		9036	20706	20886	27	50655	38301	2	20886	30	46	59265	2518	373	1100	34	4025	512	6	1100	19	3	1640
Kluyveromyces lactis	3267	298	991	28	4584	1695	136	798	15	2644	P < 0.0005		6928	24084	21409	20	52441	42903	6	21409	16	30	64364	2087	399	1018	30	3534	549	3	1018	22	2	1594
Debaryomyces hansenii	3492	338	960	25	4815	1827	181	827	18	2853	P < 0.0005		6537	28701	29099	5	64342	55042	6	29099	264	0	84411	2196	425	1082	32	3735	603	8	1082	22	1	1716
Saccharomyces cerevisiae	3804	358	1190	30	5382	1769	187	883	12	2851	P < 0.0005		7805	21957	20465	19	50246	39763	14	20465	32	39	60313	2186	366	1174	30	3756	614	3	1174	30	2	1823
Dictyostelium discoideum	5055	364	1655	90	7164	2619	191	1450	37	4297	P < 0.0005		9301	1673	4049	24	15047	3348	1	4049	89	6	7493	3109	292	1735	71	5207	484	13	1735	75	17	2324
Entamoeba histolytica	4125	558	2602	51	7336	1545	156	1031	33	2765	P < 0.005		10524	20118	23188	58	53888	39753	1	23188	260	34	63236	2245	394	1086	25	3750	572	3	1086	36	3	1700
Arabidopsis thaliana	14063	1001	5832	142	21038	4369	476	2508	72	7425	P < 0.0005		36548	15623	17536	86	69793	26508	4	17536	192	110	44350	5753	806	2107	54	8720	1102	3	2107	43	11	3266
Oryza sativa	24814	1743	11649	466	38672	5675	718	4050	90	10533	P < 0.0005		194218	51086	288237	3779	537320	124305	912	288237	8694	2082	424230	8838	1355	3980	89	14262	1827	11	3980	102	49	5969
Mycobacterium leprae	615	47	198	1	861	240	17	98	0	355	Not significant		1128	57	182	0	1367	76	0	182	9	0	267	355	32	137	0	524	35	0	137	10	2	184
Mycobacterium tuberculosis	1104	28	401	136	1669	515	23	175	3	716	P < 0.1		2352	52	1108	7	3519	128	7	1108	73	0	1316	660	30	247	1	938	54	3	247	8	2	314
Escherichia coliK12	965	78	288	3	1334	438	37	153	0	628	Not significant		1551	33	188	0	1772	30	0	188	4	1	223	572	32	196	0	800	39	0	196	5	1	241
Sulfolobus acidocaldarius	842	34	235	0	1111	315	15	107	1	438	Not significant		1417	44	324	0	1785	41	0	324	11	0	376	441	30	125	0	596	30	0	125	9	5	169
Aeropyrum pernix	536	21	229	0	786	178	9	98	1	286	Not significant		788	40	266	0	1094	44	1	266	4	16	331	267	20	146	1	434	26	0	146	2	1	175
Pyrobaculum aerophilum	1114	30	345	1	1490	198	8	98	0	304	P < 0.005		7210	244	1150	0	8604	245	0	1150	10	0	1405	423	33	163	0	619	32	0	163	6	6	207
Methanococcus acetivorans	1051	27	414	20	1512	370	16	139	1	526	Not significant		2538	43	529	40	3150	112	13	529	42	1	697	539	39	224	1	803	42	1	224	15	6	288
Supplementary Table S5B – distribution of architecture differences across event types
	Ortholog pairs						Ortholog-closest cross-species outparalog pairs						O vs oPx
	#repetition difference	#domain shuffling	#insertion/deletion of new domains	#insertion/deletion of existing domains	#segment duplication/deletion	#total	#repetition difference	#domain shuffling	#insertion/deletion of new domains	#insertion/deletion of existing domains	#segment duplication/deletion	#total	Significance
Pan troglodytes	303	0	212	15	0	530	2637	24	3726	245	31	6663	P < 0.0005
Macaca mulatta	431	2	420	34	6	893	2399	26	3607	209	26	6267	P < 0.0005
Mus musculus	480	0	633	37	4	1154	1932	26	3339	204	21	5522	P < 0.0005
Rattus norvegicus	505	4	576	52	6	1143	1945	27	3334	229	29	5564	P < 0.0005
Canis familiaris	413	0	514	39	4	970	1852	23	3443	216	25	5559	P < 0.0005
Bos taurus	468	2	606	46	7	1129	2050	21	3518	238	25	5852	P < 0.0005
Monodelphis domestica	780	2	587	47	6	1422	1885	24	3261	222	17	5409	P < 0.0005
Gallus gallus	1168	4	765	44	5	1986	1444	23	2869	203	15	4554	P < 0.0005
Xenopus tropicalis	596	6	1055	55	9	1721	1347	15	2765	188	15	4330	P < 0.01
Danio rerio	743	2	885	24	1	1655	936	8	1959	71	3	2977	P < 0.0005
Gasterosteus aculeatus	756	5	950	64	58	1833	1456	24	2882	193	22	4577	P < 0.0005
Fugu rubripes	1913	10	1537	61	9	3530	1610	33	2832	150	11	4636	P < 0.0005
Tetraodon nigroviridis	1083	16	1293	98	17	2507	1886	24	3115	192	21	5238	P < 0.0005
Ciona intestinalis	593	7	1234	66	10	1910	802	28	2363	128	5	3326	P < 0.0005
Apis mellifera	1050	7	1234	89	6	2386	1027	18	2058	130	1	3234	P < 0.0005
Anopheles gambiae	709	6	1302	91	7	2115	903	27	2313	141	5	3389	P < 0.0005
Aedes aegypti	857	6	1517	83	7	2470	999	35	2582	140	6	3762	P < 0.0005
Drosophila melanogaster	757	8	1261	79	6	2111	965	38	2442	148	3	3596	P < 0.0005
Drosophila pseudoobscura	868	10	1365	51	6	2300	1027	29	2314	132	2	3504	P < 0.0005
Caenorhabditis elegans	1095	4	2315	127	0	3541	1031	27	2598	129	5	3790	P < 0.005
Caenorhabditis briggsae	1245	11	2284	75	0	3615	1184	25	2520	125	1	3855	P < 0.0005
Caenorhabditis remanei	1684	4	3131	144	5	4968	1243	16	2612	110	5	3986	P < 0.05
Cryptococcus neoformans	694	7	1177	13	0	1891	379	2	871	18	1	1271	P < 0.0005
Schizosaccharomyces pombe	495	4	963	17	0	1479	277	1	925	25	0	1228	P < 0.0005
Candida glabrata	662	5	961	10	1	1639	335	1	950	16	2	1304	P < 0.0005
Yarrowia lipolytica	686	5	1024	29	3	1747	265	0	818	14	0	1097	P < 0.0005
Kluyveromyces lactis	616	7	991	12	0	1626	273	1	798	14	1	1087	P < 0.0005
Debaryomyces hansenii	691	6	960	24	0	1681	303	4	827	23	0	1157	P < 0.0005
Saccharomyces cerevisiae	730	6	1190	21	0	1947	338	0	883	23	1	1245	P < 0.0005
Dictyostelium discoideum	708	16	1655	33	2	2414	332	6	1450	43	4	1835	P < 0.0005
Entamoeba histolytica	1291	0	2602	59	0	3952	238	0	1031	41	2	1312	P < 0.0005
Arabidopsis thaliana	2210	11	5832	152	0	8205	843	2	2508	60	1	3414	P < 0.05
Oryza sativa	3378	16	11649	145	14	15202	1177	6	4050	73	2	5308	P < 0.05
Mycobacterium leprae	73	0	198	3	0	274	21	0	98	5	0	124	P < 0.05
Mycobacterium tuberculosis	57	0	401	10	0	468	40	0	175	4	0	219	P < 0.1
Escherichia coliK12	94	0	288	3	0	385	42	0	153	3	0	198	Not significant
Sulfolobus acidocaldarius	48	8	235	3	0	294	24	0	107	3	1	135	Not significant
Aeropyrum pernix	24	2	229	4	0	259	17	0	98	0	0	115	P < 0.2
Pyrobaculum aerophilum	32	2	345	6	0	385	17	0	98	1	0	116	P < 0.2
Methanococcus acetivorans	31	2	414	1	0	448	18	2	139	6	0	165	P < 0.001

## Sheet: Table S6
Supplementary Table S6 – Cluster normalized distribution of architecture change events across domain architecture positions
	Ortholog pairs				Ortholog-closest cross-species outparalog pairs				Inparalog pairs				Ortholog-closest same-species outparalog pairs
	N-terminal	Middle	C-terminal	Total	N-terminal	Middle	C-terminal	Total	N-terminal	Middle	C-terminal	Total	N-terminal	Middle	C-terminal	Total
Aedes aegypti	376.662	161.242	319.096	857	648.809	135.11	542.081	1326	120.064	76.6774	104.258	301	674.635	154.336	559.029	1388
Aeropyrum pernix	42.1452	3.78681	43.068	89	29.6742	7.83333	23.4924	61	19.8796	3.2585	11.8619	35	38.1385	4.68318	39.1783	82
Anopheles gambiae	321.983	158.113	291.904	772	588.645	144.346	468.009	1201	95.5132	63.3382	103.149	262	635.48	154.419	496.102	1286
Apis mellifera	286.756	132.101	274.143	693	517.303	126.848	373.85	1018	79.9859	62.039	87.975	230	532.892	129.889	410.219	1073
Arabidopsis thaliana	338.361	63.2334	257.406	659	427.835	50.8401	335.325	814	136.082	41.1094	114.809	292	461.489	57.501	359.01	878
Bos taurus	350.49	205.053	306.457	862	1224.97	439.595	884.436	2549	13.0649	10.6461	15.289	39	1244.03	437.728	878.246	2560
Caenorhabditis briggsae	373.054	149.597	339.35	862	565.59	130.956	457.454	1154	135.588	69.6845	125.727	331	606.152	141.045	500.804	1248
Caenorhabditis elegans	368.912	153.939	305.149	828	561.85	124.011	464.139	1150	130.739	68.6053	119.656	319	600.506	137.764	485.729	1224
Caenorhabditis remanei	420.455	145.001	348.544	914	590.333	122.785	470.882	1184	174.042	76.5328	150.426	401	619.079	138.959	510.962	1269
Candida glabrata	170.349	42.0106	147.641	360	214.134	36.6516	196.214	447	59.4513	19.9356	42.6131	122	253.198	44.1973	215.605	513
Canis familiaris	352.551	220.225	284.224	857	1203.14	433.894	852.967	2490	4.25	3	12.75	20	1171	427.939	839.059	2438
Ciona intestinalis	352.68	166.058	289.262	808	637.833	134.224	513.944	1286	111.77	67.4883	98.7414	278	674.334	145.086	530.58	1350
Cryptococcus neoformans	205.351	50.6725	186.977	443	257.344	30.1611	200.495	488	62.9365	17.9034	58.1602	139	301.47	39.3903	244.14	585
Danio rerio	208.627	135.382	262.992	607	664.945	173.132	580.923	1419	30.1982	23.612	36.1898	90	659.507	170.498	566.994	1397
Debaryomyces hansenii	175.608	38.0071	168.385	382	208.813	28.4917	198.696	436	55.4296	16.7528	54.8176	127	261.697	36.6319	231.671	530
Dictyostelium discoideum	303.565	57.2787	241.156	602	374.342	44.6311	325.027	744	89.6107	41.5016	71.8877	203	424.523	54.8031	358.673	838
Drosophila melanogaster	333.84	184.922	326.238	845	646.154	155.103	519.743	1321	95.5821	74.3925	114.025	284	680.154	160.697	539.149	1380
Drosophila pseudoobscura	285.589	142.529	279.882	708	568.868	133.449	447.683	1150	81.6418	56.241	91.1172	229	585.649	138.271	464.08	1188
Entamoeba histolytica	198.546	27.0459	171.408	397	196.257	22.9135	169.829	389	90.4018	14.8196	63.7786	169	216.437	26.8156	182.747	426
Escherichia coliK12	45.9215	15.0199	61.0586	122	44.6096	10.8833	49.5071	105	24.1	4.70833	15.1917	44	58.3185	10.1123	54.5693	123
Fugu rubripes	467.516	317.363	442.12	1227	1066.87	380.498	853.631	2301	52.6379	34.2349	47.1272	134	1054.02	364.377	840.607	2259
Gallus gallus	381.118	237.92	291.963	911	1010.56	340.483	747.955	2099	7.85823	9.97525	10.1665	28	970.482	338.445	736.073	2045
Gasterosteus aculeatus	372.788	315.617	403.595	1092	1035.17	389.142	790.69	2215	40.0438	37.4068	43.5494	121	1003.44	355.71	784.851	2144
Kluyveromyces lactis	173.224	47.4649	159.311	380	199.178	38.824	180.998	419	67.982	13.1332	47.8849	129	254.135	45.0906	221.774	521
Macaca mulatta	284.583	248.042	257.375	790	1247.49	586.189	884.323	2718	4.5	4.66667	7.83333	17	1216.35	589.116	861.535	2667
Methanococcus acetivorans	66.912	6.06667	51.0213	124	37.1686	6.15774	45.6736	89	33.4262	2.37223	17.2016	53	52.0241	11.0619	46.914	110
Monodelphis domestica	356.926	258.867	290.207	906	1157.88	400.367	804.752	2363	13.4777	12.9591	16.5632	43	1140.41	398.195	805.393	2344
Mus musculus	266.127	179.531	254.342	700	1127.81	412.394	824.792	2365	11.9049	10.7735	16.3216	39	1123.14	419.338	813.527	2356
Mycobacterium leprae	34.3816	8.7092	38.9092	82	29.4419	7.53788	32.0202	69	18.3861	5.8097	12.8042	37	27.9865	8.8105	35.203	72
Mycobacterium tuberculosis	51.2721	8.8869	44.841	105	47.2736	9.12121	44.6052	101	24.2183	7.15471	17.627	49	48.2417	11.5266	47.2317	107
Oryza sativa	418.725	66.3692	322.905	808	494.442	44.8526	409.706	949	234.59	48.7974	204.612	488	514.041	63.0349	432.924	1010
Pan troglodytes	155.667	170	166.333	492	1184.29	613.485	833.229	2631	3.79167	2.875	3.33333	10	1184.36	609.83	837.81	2632
Pyrobaculum aerophilum	43.1826	6.65556	48.1618	98	23.5504	2.75	34.6996	61	19.0056	4.91044	15.0839	39	34.8078	4.82083	43.3714	83
Rattus norvegicus	327.831	224.597	292.571	845	1146.37	446.462	875.17	2468	16.1623	12.2083	13.6294	42	1157.52	427.305	859.17	2444
Saccharomyces cerevisiae	186.15	44.589	162.261	393	219.961	33.9871	192.052	446	65.5335	17.9168	53.5496	137	256.142	42.8865	208.972	508
Schizosaccharomyces pombe	171.511	46.5234	154.965	373	246.32	30.8482	213.832	491	50.1078	15.3882	53.504	119	257.597	37.1754	225.228	520
Sulfolobus acidocaldarius	51.2434	8.21104	39.5456	99	31.2786	6.04167	31.6798	69	21.8185	4.97976	15.2017	42	37.0984	5.60694	36.2947	79
Tetraodon nigroviridis	625.064	353.314	533.622	1512	1119.3	376.997	901.708	2398	61.8565	48.6677	50.4757	161	1065.74	371.208	894.056	2331
Xenopus tropicalis	387.725	252.368	350.907	991	978.125	294.076	757.799	2030	25.6843	13.2289	31.0868	70	977.912	297.603	719.485	1995
Yarrowia lipolytica	188.813	46.9016	177.286	413	243.942	31.4256	223.632	499	66.9212	21.03	55.0488	143	290.268	34.2592	241.472	566
Average	10522.2	5099.21	9386.58	25008	22817.9	6937.49	17757.6	47513	2450.24	1140.74	2225.03	5816	23364.4	7046.16	18158.4	48569
	0.420754	0.203903	0.375343	1	0.480245	0.146013	0.373743	1	0.421293	0.196137	0.38257	1	0.481056	0.145075	0.373869	1
